# Supplementary material for: SARS-CoV-2 Achieves Immune Escape by Destroying Mitochondrial Quality: Comprehensive Analysis of the Cellular Landscapes of Lung and Blood Specimens From Patients With COVID-19
Source: Front Immunol. 2022 Jul 1;13:946731. doi: 10.3389/fimmu.2022.946731 (PMC9283956; doi:10.3389/fimmu.2022.946731)
Supplement: Supplementary Table 1 — Cluster lists of 1,513 mitochondrion-related genes. [file Table_1.xlsx]

## Sheet: Sheet1
AADAT
AARS2
AASS
ABAT
ABCB10
ABCB6
ABCB7
ABCB8
ABCD1
ABCE1
ABCG2
ABHD10
ABHD6
ABL1
ACAA2
ACACB
ACAD11
ACAD8
ACAD9
ACADL
ACADM
ACADS
ACADSB
ACADVL
ACAT1
ACBD3
ACLY
ACO2
ACOD1
ACOT11
ACOT13
ACOT2
ACOT7
ACOT9
ACP6
ACSF2
ACSF3
ACSL1
ACSL3
ACSL4
ACSL5
ACSL6
ACSM1
ACSM2A
ACSM2B
ACSM3
ACSM4
ACSM5
ACSM6
ACSS1
ACSS3
ACTN3
ACTR10
ADCK1
ADCY10
ADHFE1
ADPRS
ADSS2
AFG1L
AFG3L2
AGBL4
AGK
AGMAT
AGPAT5
AGTPBP1
AGXT
AGXT2
AIFM1
AIFM2
AIFM3
AK2
AK3
AK4
AKAP1
AKAP10
AKR1B15
AKT1
ALAS1
ALAS2
ALB
ALDH18A1
ALDH1B1
ALDH1L2
ALDH2
ALDH4A1
ALDH5A1
ALDH6A1
ALDH7A1
ALKBH1
ALKBH7
ALOX12
ALPL
AMACR
AMBRA1
AMT
ANK2
ANTKMT
ANXA6
APAF1
APEX1
APEX2
APOO
APOOL
AQP8
ARG2
ARHGAP11B
ARL2
ARL2BP
ARMC1
ARMCX1
ARMCX2
ARMCX3
ARMCX6
ARRB2
ASAH2
ASB9
ATAD1
ATAD3A
ATAD3B
ATCAY
ATF2
ATG12
ATG13
ATG14
ATG2A
ATG2B
ATG3
ATG4D
ATG5
ATG7
ATG9A
ATG9B
ATOX1
ATP12A
ATP13A2
ATP13A3
ATP1B1
ATP1B3
ATP23
ATP2A1
ATP5F1A
ATP5F1B
ATP5F1C
ATP5F1D
ATP5F1E
ATP5F1EP2
ATP5IF1
ATP5MC1
ATP5MC2
ATP5MC3
ATP5ME
ATP5MF
ATP5MG
ATP5MGL
ATP5MJ
ATP5MK
ATP5PB
ATP5PD
ATP5PF
ATP5PO
ATP6AP1
ATP6V1B1
ATP6V1C1
ATP6V1D
ATP6V1E1
ATP6V1F
ATP6V1G1
ATP7A
ATP7B
ATP8A1
ATPAF1
ATPAF2
ATPSCKMT
AUH
AURKAIP1
AVP
BAD
BAK1
BAX
BBC3
BCAP31
BCAT2
BCKDHA
BCKDHB
BCKDK
BCL2
BCL2L1
BCL2L10
BCL2L11
BCL2L13
BCL2L2
BCLAF3
BCO2
BCS1L
BDH1
BECN1
BHLHA15
BID
BIK
BIRC2
BIRC3
BLID
BLOC1S1
BLOC1S2
BMF
BNIP1
BNIP3
BNIP3L
BOK
BOLA1
BOLA3
BOP1
BRAT1
BRAWNIN
BRI3BP
BRINP3
C10orf67
C14orf119
C15orf62
C19orf12
C1orf43
C1QBP
C2orf69
CA5A
CA5B
CABS1
CAMK2A
CAMKK2
CAPRIN2
CARD19
CARS2
CASP2
CASP3
CASP4
CASP6
CASP7
CASP8
CASP8AP2
CASP9
CASQ1
CAVIN1
CBR4
CCAR2
CCDC51
CCDC90B
CCK
CCN6
CCNB1
CDC37
CDK1
CDK5RAP1
CDKN2A
CEBPZOS
CEP89
CFAP410
CFAP91
CFL2
CHCHD1
CHCHD10
CHCHD2
CHCHD2P9
CHCHD3
CHCHD4
CHCHD5
CHCHD6
CHCHD7
CHDH
CHPF
CIAPIN1
CIDEB
CISD1
CISD2
CISD3
CKB
CKMT1A
CKMT1B
CKMT2
CLIC4
CLPB
CLPP
CLPX
CLU
CLUH
CLYBL
CMC1
CMC2
CMC4
CMPK2
CNR1
COA1
COA3
COA4
COA6
COA7
COA8
COASY
COQ10A
COQ10B
COQ2
COQ3
COQ4
COQ5
COQ6
COQ7
COQ8A
COQ8B
COQ9
COX10
COX11
COX14
COX15
COX16
COX17
COX18
COX19
COX20
COX4I1
COX4I2
COX5A
COX5B
COX6A1
COX6A2
COX6B1
COX6B2
COX6C
COX7A1
COX7A2
COX7A2L
COX7A2P2
COX7B
COX7B2
COX7C
COX8A
COX8C
CP
CPOX
CPS1
CPT1A
CPT1B
CPT1C
CPT2
CRAT
CRLS1
CRYZ
CRYZL1
CS
CSKMT
CSNK2A2
CTSK
CTTN
CYB5A
CYB5B
CYB5R3
CYC1
CYCS
CYP11A1
CYP11B1
CYP11B2
CYP1A1
CYP1B1
CYP24A1
CYP27A1
CYP27B1
CYP27C1
CYP2D7
CYP2E1
CYP2U1
CYRIB
D2HGDH
DAP3
DARS2
DBT
DCN
DCTN6
DCTPP1
DCXR
DDAH2
DDIT4
DDX1
DDX21
DDX28
DECR1
DEGS1
DELE1
DEPP1
DERA
DFFA
DFFB
DGLUCY
DGUOK
DHFR
DHFR2
DHODH
DHRS2
DHTKD1
DHX30
DHX32
DHX36
DIABLO
DIP2A
DISC1
DLAT
DLD
DLST
DMAC1
DMAC2
DMAC2L
DMGDH
DMPK
DNA2
DNAJA1
DNAJA3
DNAJC11
DNAJC15
DNAJC19
DNAJC30
DNLZ
DNM1L
DUSP18
DUSP21
DUT
DYNLL1
E2F1
EARS2
ECH1
ECHDC2
ECHDC3
ECHS1
ECI1
ECI2
ECSIT
EFHD1
ELAC2
ENDOG
ENOSF1
ERAL1
ERBB4
ERCC6L2
ETFA
ETFB
ETFBKMT
ETFDH
ETFRF1
ETHE1
ETNPPL
EXD2
EXOG
EYA2
FADS1
FAHD1
FAM162A
FAM210A
FAM210B
FAM72A
FARS2
FASTK
FASTKD1
FASTKD2
FASTKD3
FASTKD5
FATE1
FBXL4
FBXO7
FBXW7
FDX1
FDX2
FDXR
FECH
FEM1A
FEN1
FEZ1
FGR
FH
FHIT
FIBP
FIS1
FKBP4
FKBP8
FLAD1
FLVCR1
FMC1
FMO1
FMO2
FMO5
FOXO3
FOXRED1
FPGS
FTMT
FUNDC1
FUNDC2
FXN
FZD5
FZD9
G0S2
G6PD
GABARAP
GABARAPL1
GABARAPL2
GABARAPL3
GADD45GIP1
GARS1
GATB
GATC
GATD3
GATD3A
GATD3B
GATM
GBA
GCAT
GCDH
GCK
GCKR
GCLM
GCSH
GDAP1
GDF5-AS1
GFER
GFM1
GFM2
GGCT
GHITM
GIMAP5
GIMAP8
GK
GK2
GK3P
GLDC
GLOD4
GLRX2
GLRX5
GLS
GLS2
GLUD1
GLUD2
GLUL
GLYAT
GLYCTK
GOLPH3
GOT2
GPAM
GPAT2
GPD2
GPER1
GPS2
GPX1
GPX4
GRAMD4
GRPEL1
GRPEL2
GRSF1
GSK3A
GSK3B
GSR
GSTO1
GSTP1
GSTZ1
GTPBP3
GUF1
GYG1
GZMA
GZMB
H1-2
H6PD
HADH
HADHA
HADHB
HAGH
HAP1
HARS1
HARS2
HAT1
HAX1
HCCS
HCLS1
HDAC6
HEBP2
HEMK1
HGF
HIBADH
HIBCH
HIF1A
HIF3A
HIGD1A
HIGD2A
HINT2
HIP1R
HK1
HK2
HKDC1
HLCS
HMGCL
HMGCS2
HOGA1
HPDL
HRK
HSCB
HSD17B10
HSD17B8
HSD3B1
HSD3B2
HSDL1
HSP90AA1
HSPA1A
HSPA9
HSPD1
HSPE1
HTD2
HTRA2
HTT
HUWE1
IARS2
IBA57
IDH1
IDH2
IDH3A
IDH3B
IDH3G
IFI27
IFI27L2
IFI6
IFIH1
IFIT2
IFIT3
IGF1
IMMP1L
IMMP2L
IMMT
IRF3
ISCA1
ISCA2
ISCU
IVD
JTB
JUN
KANK2
KARS1
KAT2A
KCNAB2
KDR
KHDC3L
KIF1B
KIF28P
KLK6
KMO
L2HGDH
LACTB
LACTB2
LARS2
LDHB
LDHD
LETM1
LETM2
LETMD1
LIAS
LIG3
LIPT1
LIPT2
LONP1
LRPPRC
LRRK2
LYN
LYRM4
LYRM7
MAIP1
MALSU1
MAOA
MAOB
MAP1B
MAP1LC3A
MAP1LC3B
MAP1LC3B2
MAP1LC3C
MAP1S
MAPK10
MAPK12
MAPK14
MAPK8
MAPK8IP1
MAPT
MARCHF5
MARK1
MARK2
MARS2
MAVS
MCAT
MCCC1
MCCC2
MCCD1
MCEE
MCL1
MCU
MCUB
MCUR1
MDH1
MDH2
ME1
ME2
ME3
MECR
MEF2A
METAP1D
METTL13
METTL15
METTL17
METTL4
METTL9
MFF
MFI
MFN1
MFN2
MGARP
MGME1
MGST1
MICOS10
MICOS13
MICU1
MICU2
MICU3
MIEF1
MIEF2
MIGA1
MIGA2
MIPEP
MIR17
MIR210
MIR29A
MIR29B1
MIR29C
MLLT11
MLXIP
MLXIPL
MLYCD
MMAA
MMAB
MMADHC
MMP2
MMP9
MMUT
MOAP1
MPC1
MPC2
MPG
MPST
MPV17
MPV17L
MPV17L2
MRM1
MRM2
MRM3
MRPL1
MRPL10
MRPL11
MRPL12
MRPL13
MRPL14
MRPL15
MRPL16
MRPL17
MRPL18
MRPL19
MRPL2
MRPL20
MRPL21
MRPL22
MRPL23
MRPL24
MRPL27
MRPL28
MRPL3
MRPL30
MRPL32
MRPL33
MRPL34
MRPL35
MRPL36
MRPL37
MRPL38
MRPL39
MRPL4
MRPL40
MRPL41
MRPL42
MRPL43
MRPL44
MRPL45
MRPL46
MRPL47
MRPL48
MRPL49
MRPL50
MRPL51
MRPL52
MRPL53
MRPL54
MRPL55
MRPL57
MRPL58
MRPL9
MRPS10
MRPS11
MRPS12
MRPS14
MRPS15
MRPS16
MRPS17
MRPS18A
MRPS18B
MRPS18C
MRPS2
MRPS21
MRPS22
MRPS23
MRPS24
MRPS25
MRPS26
MRPS27
MRPS28
MRPS30
MRPS31
MRPS33
MRPS34
MRPS35
MRPS36
MRPS5
MRPS6
MRPS7
MRPS9
MRRF
MRS2
MSH2
MSRA
MSRB2
MSRB3
MSTO1
MTARC1
MTARC2
MT-ATP6
MT-ATP8
MTCH1
MTCH2
MT-CO1
MT-CO2
MTCO2P12
MT-CO3
MT-CYB
MTERF1
MTERF2
MTERF3
MTERF4
MTFMT
MTFP1
MTFR1
MTFR2
MTG1
MTG2
MTHFD1L
MTHFD2
MTHFD2L
MTIF2
MTIF3
MTLN
MTM1
MT-ND1
MT-ND2
MT-ND3
MT-ND4
MT-ND4L
MT-ND5
MT-ND6
MTO1
MTOR
MTPAP
MTRES1
MTRF1
MTRF1L
MTRFR
MT-RNR1
MT-RNR2
MTRNR2L5
MTRR
MT-TF
MT-TH
MT-TL1
MT-TL2
MT-TN
MT-TQ
MT-TS2
MT-TW
MTUS1
MTX1
MTX2
MTX3
MUC1
MUL1
MUTYH
MYCBP
MYG1
MYH7
MYO19
MYOC
MYOG
NADK
NADK2
NAGS
NAIF1
NARS2
NAT8L
NAXD
NAXE
NDUFA1
NDUFA10
NDUFA11
NDUFA12
NDUFA13
NDUFA2
NDUFA3
NDUFA4
NDUFA5
NDUFA6
NDUFA7
NDUFA8
NDUFA9
NDUFAB1
NDUFAF1
NDUFAF2
NDUFAF3
NDUFAF4
NDUFAF5
NDUFAF6
NDUFAF7
NDUFAF8
NDUFB1
NDUFB10
NDUFB11
NDUFB2
NDUFB3
NDUFB4
NDUFB5
NDUFB6
NDUFB7
NDUFB8
NDUFB9
NDUFC1
NDUFC2
NDUFC2-KCTD14
NDUFS1
NDUFS2
NDUFS3
NDUFS4
NDUFS5
NDUFS6
NDUFS7
NDUFS8
NDUFV1
NDUFV2
NDUFV3
NECTIN2
NEFL
NENF
NEU4
NFS1
NFU1
NGB
NGRN
NIPSNAP1
NIPSNAP2
NIT1
NLN
NLRP5
NLRX1
NME4
NMNAT3
NMT1
NNT
NOA1
NOCT
NOD2
NOL3
NOX1
NQO1
NR3C1
NR4A1
NRP1
NSUN2
NSUN3
NSUN4
NT5M
NTHL1
NUBPL
NUDT1
NUDT12
NUDT13
NUDT17
NUDT6
NUDT8
NUDT9
NUPR1
OAS1
OAT
OGDH
OGDHL
OGG1
OGT
OLFM4
OMA1
OPA1
OPA3
OPTN
OSGEPL1
OTC
OXA1L
OXCT1
OXCT2
OXR1
OXSM
PAAT
PABPC5
PACS2
PAGE4
PAK5
PAM16
PANK2
PARG
PARK7
PARL
PARP1
PARS2
PC
PCCA
PCCB
PCK2
PDCD5
PDE12
PDE2A
PDF
PDHA1
PDHA2
PDHB
PDHX
PDK1
PDK2
PDK3
PDK4
PDP1
PDP2
PDPR
PDSS1
PDSS2
PDZD8
PEMT
PET100
PET117
PFDN2
PFDN4
PGAM1
PGAM5
PGD
PGLS
PGM2
PGR
PGRMC1
PGS1
PHB
PHB2
PHYKPL
PI4K2A
PI4KB
PID1
PIF1
PIGBOS1
PIN4
PINK1
PISD
PITRM1
PLA2G2A
PLA2G4B
PLA2G4C
PLA2G4F
PLA2G6
PLAAT3
PLAUR
PLD6
PLEKHN1
PLIN5
PLN
PLS3
PLSCR3
PMAIP1
PMPCA
PMPCB
PNKD
PNPLA4
PNPLA8
PNPT1
POLDIP2
POLG
POLG2
POLRMT
PPA2
PPARGC1A
PPARGC1B
PPID
PPIF
PPM1K
PPOX
PPP1CC
PPP1R13B
PPP1R15A
PPP2CB
PPP2R2B
PPP3CC
PPP3R1
PPP6C
PPTC7
PRDX3
PRDX5
PRELID1
PRELID3A
PRICKLE3
PRIMPOL
PRKAA1
PRKACA
PRKCA
PRKCD
PRKG1
PRKN
PRNP
PRODH
PRORP
PSMD10
PTCD1
PTCD2
PTCD3
PTPMT1
PTPN1
PTRH2
PUS1
PUS10
PYCARD
PYCR1
PYCR2
PYROXD2
PYURF
QRSL1
QTRT1
QTRT2
RAB11FIP5
RAB32
RAB40AL
RAB5IF
RACK1
RAD51
RAD51C
RAF1
RALA
RALBP1
RAP1GDS1
RARS2
RB1CC1
RBFA
RBKS
RCC1L
RDH13
REEP1
REXO2
RGS2
RHBDD1
RHOT1
RHOT2
RIDA
RMDN3
RMND1
RNASEL
RNASET2
RNF144B
RNF185
RNF41
RNF5
ROMO1
RPE
RPEL1
RPIA
RPS3
RPS6KB1
RPUSD3
RPUSD4
RSAD1
RSAD2
RTL10
RTN4IP1
RXRA
S100A1
SAMM50
SARDH
SARM1
SARS2
SCO1
SCO2
SCP2
SDHA
SDHAF1
SDHAF2
SDHAF3
SDHAF4
SDHB
SDHC
SDHD
SEC61G
SECISBP2
SELENOO
SEPTIN4
SERAC1
SERPINB5
SFN
SFXN1
SFXN2
SFXN3
SFXN4
SFXN5
SGK1
SH3BP5
SH3GLB1
SHC1
SHMT2
SHPK
SIAH3
SIRT1
SIRT2
SIRT3
SIRT4
SIRT5
SIRT6
SIRT7
SIVA1
SLC11A2
SLC16A3
SLC16A5
SLC22A14
SLC25A1
SLC25A10
SLC25A11
SLC25A12
SLC25A13
SLC25A14
SLC25A15
SLC25A16
SLC25A17
SLC25A18
SLC25A19
SLC25A2
SLC25A20
SLC25A21
SLC25A22
SLC25A23
SLC25A24
SLC25A25
SLC25A26
SLC25A27
SLC25A28
SLC25A29
SLC25A3
SLC25A30
SLC25A31
SLC25A32
SLC25A33
SLC25A34
SLC25A35
SLC25A36
SLC25A37
SLC25A38
SLC25A39
SLC25A4
SLC25A40
SLC25A41
SLC25A42
SLC25A43
SLC25A44
SLC25A45
SLC25A46
SLC25A47
SLC25A48
SLC25A5
SLC25A51
SLC25A52
SLC25A53
SLC25A6
SLC27A3
SLC35F6
SLC40A1
SLC44A1
SLC4A5
SLC8A3
SLC8B1
SLC9A2
SLC9A5
SLC9B2
SLIRP
SMCP
SMDT1
SMIM20
SNCA
SNN
SOD1
SOD2
SORD
SOX10
SPAST
SPATA18
SPATA19
SPATA5
SPG7
SPHK2
SPNS1
SQOR
SQSTM1
SRC
SREBF1
SREBF2
SSBP1
STAP1
STAR
STARD13
STARD7
STING1
STK11
STMP1
STOML2
STPG1
STYXL1
SUCLA2
SUCLG1
SUCLG2
SUGCT
SUOX
SUPV3L1
SURF1
SYBU
SYNE2
SYNJ2BP
TACO1
TAFAZZIN
TALDO1
TAMM41
TARS2
TAZ
TBRG4
TCAIM
TCHP
TDH
TDRKH
TEFM
TFAM
TFB1M
TFB2M
TFDP1
TFDP2
TFRC
TGM2
THEM4
THEM5
THG1L
TICAM1
TIGAR
TIMM10
TIMM10B
TIMM13
TIMM17A
TIMM17B
TIMM21
TIMM22
TIMM23
TIMM23B
TIMM29
TIMM44
TIMM50
TIMM8A
TIMM8B
TIMM9
TIMMDC1
TK2
TKT
TLE6
TMEM102
TMEM11
TMEM126A
TMEM126B
TMEM135
TMEM14A
TMEM14C
TMEM177
TMEM65
TMEM70
TMEM8B
TMLHE
TMX2
TNFSF10
TOMM20
TOMM20L
TOMM22
TOMM34
TOMM40
TOMM40L
TOMM5
TOMM6
TOMM7
TOMM70
TOP1MT
TOP3A
TP53
TP53AIP1
TP53BP2
TP53I3
TP63
TP73
TRAF3
TRAF3IP3
TRAK1
TRAK2
TRAP1
TRIAP1
TRIM14
TRIM31
TRIM39
TRIM45
TRIT1
TRMT10A
TRMT10B
TRMT10C
TRMT5
TRMT61B
TRMU
TRNT1
TRUB2
TSC2
TSFM
TSPO
TSPOAP1
TST
TTC19
TUFM
TWNK
TXN
TXN2
TXNRD2
TYMP
TYMS
UBA1
UBB
UBIAD1
UCP1
UCP2
UCP3
UNG
UQCC1
UQCC2
UQCC3
UQCR10
UQCR11
UQCRB
UQCRC1
UQCRC2
UQCRFS1
UQCRFS1P1
UQCRH
UQCRHL
UQCRQ
URI1
USP15
USP30
USP36
UXT
VAMP1
VARS2
VAT1
VCP
VDAC1
VDAC2
VDAC3
VPS13A
VPS13C
VPS13D
VPS35
VRK2
VWA8
WARS2
WASF1
WDR26
WDR35
WDR45
WDR45B
WDR81
WDTC1
WIPI1
WIPI2
WWOX
XAF1
XIAP
XPNPEP3
XRCC3
YARS2
YME1L1
YRDC
YWHAB
YWHAE
YWHAG
YWHAH
YWHAQ
YWHAZ
ZBED3
ZDHHC6
ZDHHC8
ZFYVE1
ZNF205
